# Supplementary material for: Relationship chains of subhealth physical examination indicators: a cross-sectional study using the PLS-SEM approach
Source: Sci Rep. 2023 Aug 22;13:13640. doi: 10.1038/s41598-023-39934-5 (PMC10444823; doi:10.1038/s41598-023-39934-5)
Supplement: Supplementary file 1 — Supplementary Table S1. [file 41598_2023_39934_MOESM1_ESM.xls]

## Sheet: Sheet1
Chinese Medicine Four Diagnosis Information Record Form
Less severe or occasional symptoms are marked as 1; more severe or frequent symptoms are marked as 2; symptoms that are not present are not marked at all.
Spirit	Tired_	Depression_	Often sigh_	Irritable_	Easily frightened_	Prone to suspicion and anxiety_	Forgetful_	Insomnia_	Dreaming a lot_	Sleepy all the time_	_	_
Cold and heat	Aversion to cold_	Afraid of the cold with cold hands and feet_	Low fever_	Vexation and fever_	Paroxysmal fever_	Regular fever_	High fever_	Fever and cold appear alternately_	Be comfortable when feel cold_	Be comfortable when feel hot_	_	_	_
Sweat	Sweat during the day and aggravate with moving_	Fall asleep and sweat_	Sweating easily and in a large amount_	Not sweating_	Often catch colds_	_	_	_	_	_	_	_
Head	Dizzy_	Feel heavy in the head_	Hear loss_	Tinnitus_	Feel visual object rotation_	Dry eyes_	Blurred vision_	Gingival swelling and pain_	Gingival bleeding_	Loose teeth_	Sore throat_	Dysphagia_	Dry pharynx_	Itchy pharynx_	Rupture of oral mucosa_	Watery snot_	Yellow thick snot_	Nasal congestion_	Itchy nose and sneeze_
Chest and abdomen	Fatigue_	Feel heavy on the body_	Sore and weak waist_	Feeling of chest flatulence_	Palpitations_	Flatulence and pain in the stomach_	Heartburn sensation in the stomach_	Flatulence on the lateral edge of the ribs_	Distension between the chest and the navel_	The belly below the navel falls and expands_	Abdominal chills_	Limb numbness_	Itchy skin_	Hemiplegia_	The sound of the intestinal peristalsis_	Fart_	Abdominal lump_	Breast lump_
Diet	Loss of appetite_	Increase in food intake_	Increased appetite_	Eat more and prone to hunger_	Short and fast burp_	Long burp_	Pantothenic acid_	Stomach discomfort,like hunger and difficult to describe_	Feel nausea_	Want to vomit but nothing_	The clear and thin vomit_	The sour and smelly vomit_	Vomiting clear sputum and salivation_
Taste	Tasteless_	Bitter taste_	Sweet taste_	Salty taste_	Sticky and greasy taste_	Bad smell in mouth_	Dry in the mouth_	Drink more when thirsty_	Drink little when thirsty_	_	_	_
Cough up phlegm	Cough and less phlegm_	Cough with excessive phlegm_	Phlegm clearing and thinning_	Phlegm sticky and greasy_	The foamy phlegm_	White phlegm_	Yellow phlegm_	Phlegm with blood_	Phlegm with pus and blood_	_	_	_
Stool	Constipation_	Diarrhea_	Not formed defecation_	The stool contains undigested food_	Diarrhea at 3-5 a.m._	The stool，like water_	The stool with pus and blood_	Sometimes diarrhea or constipation_	The heavy, filthy and smelly smell_	_	_	_
Urinate	Urine volume＜400ml/24h_	Urine volume＞2500ml/24h_	Endless drips of urine_	A burning sensation when urinating_	Frequent urination_	Pain in urine_	The clear and sparse urine with a large quantity_	_	_	_	_	_
Pain	Flank_	Stomach_	Sternum to navel_	Navel to pubic symphysis_	Both sides of the part from the navel to the pubic symphysis_	_	_	_	_	_	_	_
	The pain with sour and soft_	Pain and distension_	The pain with full of gloom_	Pain like being stabbed or cut by a knife	Pain with cold sensation	The pain with burning	Pain without a fixed site of pain	The pain is not severe, but goes on and on	Pain as intense as a knife twist	Comfortable to press	Discomfort from pressing
	Accidental	Often	Continuous	Mild pain	Severe and unbearable pain
Menstruation	Menstrual disorders_	Amenorrhea_	Dysmenorrhea_	Large quantity in 150ml-250ml_	Less quantity in 20ml-40ml_	Light color_	Bright red_	Dark purple with blood clots_	_	_	_	_
Leucorrhea	Large quantity in 10-30ml/24h_	As thin as water_	_	_	_	_	_	_	_	_	_	_
	_	_	_	_	_	_	_	_	_	_	_	_
	_	_	_	_	_	_	_	_	_	_	_	_
	_	_	_	_	_	_	_	_	_	_	_	_
	_	_	_	_	_	_	_	_	_	_	_	_
	_	_	_	_	_	_	_	_	_	_	_	_
	_	_	_	_	_	_	_	_	_	_	_	_
	_	_	_	_	_	_	_	_	_	_	_	_
	_	_	_	_	_	_	_	_	_	_	_	_
	_	_	_	_	_	_	_	_	_	_	_	_
	_	_	_	_	_	_	_	_	_	_	_	_
	_	_	_	_	_	_	_	_	_	_	_	_
	_	_	_	_	_	_	_	_	_	_	_	_
	_	_	_	_	_	_	_	_	_	_	_	_
	_	_	_	_	_	_	_	_	_	_	_	_
	_	_	_	_	_	_	_	_	_	_	_	_
	_	_	_	_	_	_	_	_	_	_	_	_
	_	_	_	_	_	_	_	_	_	_	_	_
	_	_	_	_	_	_	_	_	_	_	_	_
	_	_	_	_	_	_	_	_	_	_	_	_
	_	_	_	_	_	_	_	_	_	_	_	_
	_	_	_	_	_	_	_	_	_	_	_	_
	_	_	_	_	_	_	_	_	_	_	_	_
	_	_	_	_	_	_	_	_	_	_	_	_
	_	_	_	_	_	_	_	_	_	_	_	_
	_	_	_	_	_	_	_	_	_	_	_	_
	_	_	_	_	_	_	_	_	_	_	_	_
	_	_	_	_	_	_	_	_	_	_	_	_
	_	_	_	_	_	_	_	_	_	_	_	_
	_	_	_	_	_	_	_	_	_	_	_	_
	_	_	_	_	_	_	_	_	_	_	_	_
	_	_	_	_	_	_	_	_	_	_	_	_
	_	_	_	_	_	_	_	_	_	_	_	_
	_	_	_	_	_	_	_	_	_	_	_	_
	_	_	_	_	_	_	_	_	_	_	_	_
	_	_	_	_	_	_	_	_	_	_	_	_
	_	_	_	_	_	_	_	_	_	_	_	_
	_	_	_	_	_	_	_	_	_	_	_	_
	_	_	_	_	_	_	_	_	_	_	_	_
	_	_	_	_	_	_	_	_	_	_	_	_
	_	_	_	_	_	_	_	_	_	_	_	_
	_	_	_	_	_	_	_	_	_	_	_	_
	_	_	_	_	_	_	_	_	_	_	_	_
	_	_	_	_	_	_	_	_	_	_	_	_
	_	_	_	_	_	_	_	_	_	_	_	_
	_	_	_	_	_	_	_	_	_	_	_	_
	_	_	_	_	_	_	_	_	_	_	_	_
	_	_	_	_	_	_	_	_	_	_	_	_
	_	_	_	_	_	_	_	_	_	_	_	_
	_	_	_	_	_	_	_	_	_	_	_	_
	_	_	_	_	_	_	_	_	_	_	_	_
	_	_	_	_	_	_	_	_	_	_	_	_
	_	_	_	_	_	_	_	_	_	_	_	_
	_	_	_	_	_	_	_	_	_	_	_	_
